# Supplementary material for: Growth of Giant Peptide Vesicles Driven by Compartmentalized Transcription–Translation Activity
Source: Chemistry. 2020 Nov 24;26(72):17356–60. doi: 10.1002/chem.202003366 (PMC7839564; doi:10.1002/chem.202003366)
Supplement: Supplementary file 1 — Supplementary [file CHEM-26-17356-s001.zip]

Archive with 8 entries (8 files):
- Frank_Supporting_information_accepted.pdf
- Video S1 TX.mp4
- Video S2 No growth.mp4
- Video S3 Fusion.mp4
- Video S4.1.mp4
- Video S4.2.mp4
- Video S5 TX-TL.mp4
- Video S6 Division.mp4
